# Supplementary material for: Contribution of Signal Transducer and Activator of Transcription 3 (STAT3) to Bone Development and Repair
Source: Int J Mol Sci. 2023 Dec 27;25(1):389. doi: 10.3390/ijms25010389 (PMC10778865; doi:10.3390/ijms25010389)
Supplement: Supplementary file 1 [file ijms-25-00389-s001.zip]

Archive with 1 entries (1 files):
- ijms-2734676-supplementary.pdf
